# Supplementary material for: Relationship between airborne pollen assemblages and major meteorological parameters in Zhanjiang, South China
Source: PLoS One. 2020 Oct 7;15(10):e0240160. doi: 10.1371/journal.pone.0240160 (PMC7540864; doi:10.1371/journal.pone.0240160)
Supplement: S1 Data — (XLS) [file pone.0240160.s001.xls]

## Sheet: meteorological data
sampling date	average wind speed(1m/s)	maximum wind speed(1m/s)	the direction of the maximum wind speed	the number of sunshine hours(hours)	water vapor pressure(10-1hpa)	temperature(℃)	relative humidity(%)	precipitation(10-1mm)
15.6.16-18	2.7	5.35	10	9.15	10000.5	29.8	80	99
15.6.20-6.22	3.85	6.8	5.5	8.45	9984.5	29.3	83	11
15.6.24-6.26	4.8	6.8	7	8.75	9959.5	29.25	83.5	2
15.6.28-6.30	2.05	5.3	8.5	9.75	10012.5	31.25	73	1
15.7.2-7.4	1.95	5.3	9.5	11.75	9950.5	32.35	67	0
15.7.6-7.8	3.45	6.2	16	4.55	9959.5	27.2	78	31
15.7.10-7.12	3.65	6.05	9	4.55	9944.5	27.3	80	1
15.7.19.7.21	2.9	5.55	8	3.8	9956	28.5	84.5	39
15.7.23.7.25	2.45	6.1	13	4.05	9996.5	29.15	76.5	0
15.7.27-7.29	4.05	9.15	8.5	4.15	10034	26.45	81	16
15.7.31-8.2	3.05	7.3	6.5	7.7	10034	26.55	87.5	6
15.8.4-8.6	1.9	3.8	6	10.45	10011.5	28.6	81.5	0
15.8.8-8.10	3.1	4.85	13	9.9	9951.5	30.4	80.5	0
15.8.12-8.14	1.8	4.6	9.5	8.15	10007	29.05	84	0
15.8.16-8.18	2.15	4.35	10.5	9.8	10008.5	30.8	74.5	0
15.8.20-8.22	2.5	4.65	14.5	9.65	9992.5	30.3	78	4
15.8.24-8.26	2.5	5.2	10.5	8.75	9977	30	72	0
15.8.28-8.30	1.1	6.2	11	4.3	9993.5	27.5	88.5	538
15.9.2-9.4	2.65	5.15	5.5	1.15	10029	26.25	96	342
15.9.6-9.8	1.6	3.8	12	9.35	10012	29.5	82	0
15.9.10-9.12	2.6	5.15	6	5.7	10051.5	28.1	80.5	0
15.9.14-9.16	4.8	8.8	5	5.3	10039	27.2	76.5	15
15.9.18-9.20	2.85	5.3	7.5	9.7	10071.5	28.55	84	7
15.9.22-9.24	2.7	5.95	6	10.1	10021	28.1	84.5	52
15.9.26-9.28	1.5	4.15	8	4.9	10010	28.2	88	229
15.9.30-10.2	2.35	4.5	6	7.05	10051.5	28.25	80	97
15.10.2-10.4	2.9	6.55	2.5	6.75	10051	27.65	81	137
15.10.8-10.10	2.1	4.55	3	6.6	10050.5	26.7	80.5	95
15.10.12-10.14	3.3	5.5	3.5	0	10123.5	21.7	75	12
15.10.16-10.18	1.95	4.8	6.5	9.1	10075.5	25.2	78.5	0
15.10.20-10.22	2.4	4.95	3.5	9.95	10035.5	24.95	70	0
15.10.24-10.26	3	7.05	6	4.65	10086.5	25.8	83.5	21
15.10.28-10.30	3.85	6.95	6	8.95	10101	26.4	86.5	0
15.11.1-11.3	5.3	9.4	1	5.85	10141	20.45	76.5	0
15.11.5-11.7	4.6	8.25	6	2.7	10083.5	25.7	87	3
15.11.9-11.11	4	7.25	6	6.5	10089.5	25.95	86	0
15.11.13-11.15	3.3	7.2	8.5	3.6	10075.5	23.15	91.5	721
15.11.17-11.19	3.85	6.4	6	9.75	10073.5	26.65	87	0
15.11.21-11.23	4.65	8.7	10.5	6.7	10096.5	24.85	83.5	79
15.11.25-11.27	4.15	9.95	1	6.2	10122	20	70.5	0
15.11.29-12.1	3.45	6.7	6	7.6	10131	22.2	82	0
15.12.3-12.5	4.2	7.45	2.5	0	10123	17.95	93.5	176
15.12.7-12.9	3.85	6.9	16	0.9	10157.5	15.55	78	0
15.12.11-12.13	4.6	6.1	3	2.85	10082	19.7	89	0
15.12.15-12.17	4.95	8.5	1	0	10142.5	15.1	74.5	0
15.12.19-12.21	4.2	6.6	3	5.65	10164.5	16.7	68.5	0
15.12.23-12.25	2.45	4.4	5.5	3.1	10100.5	22.25	96.5	34
15.12.29.12.31	4.45	7.25	10	0	10176	16.35	83	23
16.1.2-1.4	2.65	5	3	2.45	10143.5	18.75	84	0
16.1.6-1.8	4.15	6.4	5	4.55	10128	19.55	89	0
16.1.10-1.12	4.6	6.4	5	0	10088	19.05	97	573
16.1.14-1.16	5.4	7.8	5	0	10086	16.75	91.5	81
16.1.18-1.20	4.2	7.25	3	3.1	10106	15.6	77.5	0
16.1.22-1.24	4.9	8.75	8.5	0	10155.5	10.2	91.5	29
16.1.26-1.28	2.5	5.5	15.5	0	10181.5	8.6	90	313
16.1.30-2.1	4.85	8.75	5	0.45	10113	16.8	92	180
16.2.3-2.5	3.35	6.4	8.5	0.45	10156	12.5	82	0
16.2.21-2.23	4.25	7.2	5	0	10130	17.15	88.5	3
16.2.25-2.27	4.05	7.05	16	0	10218.5	11.7	93.5	1
16.2.29-3.2	3.9	7.4	5	9.5	10174	16.8	74.5	0
16.3.4-3.6	3.75	5.85	5.5	4.3	10103	19.05	94.5	0
16.3.8-3.10	4.75	6.4	5	0.5	10033	21.15	96.5	0
16.3.12-3.14	2.75	6.1	8.5	0	10087	14	98	20
16.3.16-3.18	4.7	6.45	5	0	10055	17.7	99	3
16.3.20-3.22	5.75	8.45	5	0	10041	21.45	99.5	0
16.3.24-3.26	4.15	7.35	16	0	10148	15.55	95	476
16.3.28-3.30	4.2	7.4	5	3.45	10150.5	18.35	81	1
16.4.1-4.3	4.1	6.4	5.5	0	10066.5	21.75	99	0
16.4.5-4.7	5.05	7.75	5.5	2.2	10034.5	23.75	95	0
16.4.9-4.11	2.45	5.2	5.5	1.9	10023	25	91	16
16.4.13-4.15	2.75	4.4	3.5	1.85	9977.5	26.2	89	0
16.4.17-4.19	3.45	8.05	3.5	4.2	10042	24.85	82.5	0
16.4.21-4.23	3.6	6.95	10.5	2.2	10041.5	24.35	91.5	247
16.4.25-4.27	2.15	3.9	6.5	7.1	10014	27.1	87.5	3
16.4.29-5.1	4.2	7.4	5.5	0	10046	25.2	89.5	102
16.5.3-5.5	3.05	7.2	10	7.45	10029.5	28.1	87	478
16.5.7-5.9	4.3	5.7	6.5	9	10019	28.7	84	0
16.5.11-5.13	3.45	5.8	6	5.5	10013.5	26.6	83.5	24
16.5.15-5.17	3.85	8.85	16	5.35	10057	24.5	83	554
16.5.19-5.21	4	6	8	3.4	9996	27.55	90	84
16.5.23-5.25	3.55	5.05	6	8.6	10017	27.75	80.5	0
16.5.27-5.29	2.45	5.05	6	0.5	9992	27.6	92.5	150
